# Supplementary material for: Efficacy of Sonic-Powered and Manual Toothbrushes on Plaque-Induced Gingivitis in Pregnant Women: A Randomized Controlled Trial
Source: Methods Protoc. 2023 Oct 12;6(5):99. doi: 10.3390/mps6050099 (PMC10608920; doi:10.3390/mps6050099)
Supplement: Supplementary file 1 [file mps-06-00099-s001.zip]

Archive with 1 entries (1 files):
- mps-2601799-supplementary.pdf
